# Supplementary material for: MyD88 TIR domain higher-order assembly interactions revealed by microcrystal electron diffraction and serial femtosecond crystallography
Source: Nat Commun. 2021 May 10;12:2578. doi: 10.1038/s41467-021-22590-6 (PMC8110528; doi:10.1038/s41467-021-22590-6)
Supplement: Supplementary file 6 — Source Data [file 41467_2021_22590_MOESM6_ESM.xlsx]

## Sheet: Fig. 6a
	NF-κB activity (% of WT +LPS)		NF-κB activity (% of WT +LPS)
	-LPS		+ LPS
MyD88 WT	20.0886	24.4743	100	100
TIR domain	20.0761	22.4256	18.6323	23.0346
G80K	21.474	25.813	39.4941	48.9434
C192F	29.3068	33.5925	65.9448	94.7377
R196A	18.4192	22.4797	17.1472	22.6983
P200A	24.0909	23.5134	44.4753	46.8999
S209R	55.6784	64.4826	90.5508	104.16
D234A	25.852	30.0396	77.8095	84.138
K238A	23.9615	28.654	41.8782	36.0296
F239A	40.1368	37.742	69.4922	77.3069
L241A	24.6438	30.8359	24.6312	35.0021
S242D	21.0434	24.2827	32.7274	35.8734
S244D	66.0365	70.076	199.317	215.271
P245H	29.7167	39.3764	83.3482	99.2047
L252P	86.9297	108.104	92.1132	107.428
I253A	43.2788	48.8684	38.6913	46.4345
R269A	23.1524	29.5544	85.3619	92.9211
F270A	20.5031	25.1103	18.0318	22.6723
F270E	20.2109	25.0979	41.1985	40.9588
T281P	88.315	79.9958	188.683	150.322
K282A	22.4754	26.803	101.737	108.456
W284A	17.4609	22.9534	15.5173	20.5299
R288A	22.515	20.8505	23.334	18.5748
pEF6 empty	18.5631	22.8722	18.6215	23.6009

## Sheet: Fig. 6b
	% of cells with clustered MyD88		% of cells with clustered MyD88
	-LPS		+ LPS
WT	1.2	1.26	18.2	15.1
R196A	0.34	0.55	0.56	0.97
P200A	0.94	0.65	4.57	3.97
I253D	2.32	2.92	2.68	3.71
W284A	0.53	0.51	0.62	0.49
R288A	1.1	0.34	1.69	0.35
D234A	1.3	1.84	11.6	12.6
K238A	1.13	1.18	3.92	2.5
F239A	3.04	3.51	10.3	12.3
L241A	0.71	1.2	1.15	2.59
P245H	2.86	4.08	17.5	19.2
R269A	1.48	2.19	14.9	15
F270A	0.56	0.74	0.61	1.07
F270E	0.72	0.86	4.59	3.33
S242D	0.61	0.89	2.17	2.3
S244D	19.4	17.3	55.7	53.3
S209R	6.14	8.27	17	20.3
L252P	16.3	23.4	20.2	26.5
T281P	25.5	16.4	57.3	35.1
K282A	2.42	2.07	23.3	19
TIR	0.42	0.71	0.6	1.06
G80K	0.59	0.78	3.3	5.18
vector	1.28	0.58	0.71	0.76

## Sheet: Fig. 6c
Brightness values (average of two technical repeats) from duplicate or tripicate experiments
WT	901.146	369.354	135.535
R196A	46.4463	24.8127	14.6154
P200A	161.249	26.7201	19.0146
W284A	85.4103	19.5852	11.879
R288A	234.783	17.7214	11.4671
D234A	84.8975	12.5924	12.9712
K238A	140.978	233.885	182.19
F239A	551.384	88.6868	71.7746
P245H	802.961	425.51	764.646
R269A	142.449	21.7207	26.1284
F270A	37.6708	13.1252	11.4943
F270E	20.8672	14.3435	-
S242D	245.564	158.794	232.974
S244D	1562.68	1464.54	432.109
S209R	1221.23	380.802	801.649
L252P	288.864	264.766	110.558
T281P	1230.21	563.245	-
K282A	271.43	97.8234	55.1872
TIR	21	38	36
G80K	99.9711	16.3901	10.9248

## Sheet: Supplementary Fig. 5c
	NF-κB activity (% mScarlet +ve)		NF-κB activity (% mScarlet +ve)
	-LPS		+ LPS
WT	13.9	11.4	58.6	56.7
R196A	3.17	5.46	5.93	7.93
P200A	8.52	6.8	21.1	23.5
I253D	14.4	18	17	21.9
W284A	3.67	4.31	6.45	5.95
R288A	10.3	5.59	15.6	8.52
D234A	9.12	12.3	34.2	40.8
K238A	6.58	7.48	18.5	15.4
F239A	15.5	20.1	28.6	38.7
L241A	4.15	6.81	9.26	15.3
P245H	17.4	20.3	45.6	48.9
R269A	11.2	14.8	41.4	47.2
F270A	4.91	6.25	7.31	9.97
F270E	6.81	7.36	27.4	23.3
S242D	5.29	6.88	14.2	16.1
S244D	43.8	45.5	65.6	75.7
S209R	23.9	31.9	42.5	52.4
L252P	39.3	52	43.5	57.4
T281P	52.3	44.3	75	68.1
K282A	17.9	16.3	55	59.9
TIR	4.12	7.47	6.49	11.9
G80K	4.39	6.92	18.5	29
vector	12.5	5.5	8.92	8.34

## Sheet: Supplementary Fig. 5e
	% of cells with clustered MyD88		% of cells with clustered MyD88
	-LPS		+ LPS
WT	17.3	13.1	54.7	52.9
R196A	3.65	4.16	3.73	4.13
P200A	9.24	5.04	23.9	20.9
I253D	12.8	12.9	14.1	15.7
W284A	2.29	1.65	2.66	1.96
R288A	8.53	2.96	11.2	4.86
D234A	31.6	35.2	70	50.7
K238A	18.2	22.7	38.5	23.4
F239A	33.7	26.4	52.6	47.5
L241A	10.3	16.6	16	27.6
P245H	53.9	61.9	85.4	88.4
R269A	30	28	60	60.3
F270A	7.79	5.04	7	6.83
F270E	5.8	6.53	21.1	17.1
S242D	7.64	11.1	17.9	19.1
S244D	95.9	92.3	95.9	94.8
S209R	67.8	56.8	83.8	73.3
L252P	90.9	87.2	90.6	89.2
T281P	93.4	90.2	94.6	90.7
K282A	24.1	20.6	61.7	46.9
TIR	2.06	1.36	4.03	2.54
G80K	5.36	7.19	20.8	19.1

## Sheet: Supplementary Fig. 5f
	MyD88 (V5) expression (mean fluorescence intensity)		MyD88 (V5) expression (mean fluorescence intensity)
	-LPS		+ LPS
WT	27410	27454	27738	27848
R196A	28011	28154	28112	28142
P200A	28180	28134	28196	28352
I253D	28239	28077	28072	28287
W284A	28128	28205	28123	28187
R288A	28082	28147	28208	28153
D234A	27606	27908	28210	27671
K238A	27824	27969	27965	27880
F239A	28055	28061	28149	28104
L241A	27504	27703	27677	27826
P245H	28052	27901	28237	28290
R269A	27842	27976	28089	28029
F270A	27387	27550	27459	27686
F270E	27563	27558	27628	27814
S242D	27446	27726	27717	27811
S244D	28344	28173	28226	28255
S209R	27801	27671	28000	27889
L252P	28128	28145	28160	28036
T281P	28232	28270	28204	28180
K282A	27705	27763	28066	27921
TIR	27774	27900	27524	27778
G80K	27464	27431	27636	27571
vector	10557	8568	8430	8730
